# Supplementary material for: Assessing Polysaccharides/Aloe Vera–Based Hydrogels for Tumor Spheroid Formation
Source: Gels. 2023 Jan 7;9(1):51. doi: 10.3390/gels9010051 (PMC9858450; doi:10.3390/gels9010051)
Supplement: Supplementary file 1 [file gels-09-00051-s001.zip]

Archive with 1 entries (1 files):
- gels-2122275-supplementary.pdf
